# Supplementary material for: Maternal-infant rotavirus-specific antibody kinetics to inform timing of vaccine boosting in Malawi: An observational study
Source: PLoS Med. 2025 Sep 12;22(9):e1004734. doi: 10.1371/journal.pmed.1004734 (PMC12445545; doi:10.1371/journal.pmed.1004734)
Supplement: S1 Data — (XLSX) [file pmed.1004734.s005.xlsx]

## Sheet: Sheet2
SampleID	IgA_titre	IgG_titre
CYY103	5	107.145
CYX103	5	347.2
CWE111	5	2260
CRW141	5	7931.25
CQH16C	5	35125
CQH174	5	2166.25
CYY10L	17.675	711.033
CWE11J	42.48	8709
CYX10B	53.16	2261.75
CRW14J	115.65	5285.25
CQH18T	5	1402
CYY109	5	228.1
CYX10A	5	400.525
CRW16C	5	976.8
CWE11Z	5	341.9
CQH18U	5	1612.33
CYY108	5.3955	132.27
CRW16B	8.0945	918.867
CYX109	16.32	430.95
CWE120	17.37	243.8
CYX11K	5	100
CYY11E	5	100
CWE13K	5	131.25
CQH19J	5	1958.25
CRW18J	5	100
CQH19X	5	14507.5
CRW18U	24.9533	14120
CYY11P	76.76	1795
CWE13V	78.2333	4695.5
CQH15Z	5	14690
CYY100	5	815.433
CWE10V	11.495	6702.25
CYX105	18.2867	3682.5
CRW13S	20.3733	5173.75
CQH164	5	1692
CWE10X	26.57	1659
CYX100	69.8525	1296.25
CRW13T	80.5225	155.857
CYY102	82.265	14385
CYY101	5	100
CWE10Z	5	695.55
CRW13Y	5	1033.03
CQH167	5	3888
CYX101	5.1885	227.4
CQH16E	5	2387.5
CYY104	34.5925	1846
CWE115	38.555	7349.25
CYX102	43.4225	3206.25
CRW143	119.8	7083
CQH16P	5	7552.75
CRW147	11.0725	5270.25
CYX107	145.8	4739.5
CWE11K	272.567	19325
CWE11Q	5	819.9
CRW14S	5	4628.5
CQH16X	5	15300
CYX10D	5.00433	110.505
CYY105	7.142	130.05
CQH16Z	5	10299.8
CWE11H	5	2537
CRW14P	5	5371.75
CYX10C	7.0895	111.2
CQH172	5	3548.75
CRW14L	57.185	3030.75
CYY10A	92.0775	3096.5
CYX104	269.233	4874.75
CWE113	403.575	1991.25
CQH175	5	5930.5
CRW160	26.8833	2205.75
CYX10K	66.44	1669.5
CWE11V	110.107	2576.75
CYY10P	120.625	1217.33
CQH176	5	15893.3
CWE11R	5.5435	2143.75
CYY10B	9.66567	400.2
CRW161	10.62	5394.5
CYX10J	12.655	12252.5
CQH18F	5	5559.5
CRW162	95.45	5420
CWE11S	355.9	10816.5
CYY10N	484.4	6451
CYX10F	597.2	5800.33
CRW163	5	18837.5
CQH18G	5	41565
CWE11T	5	3877
CYY10M	5	307.133
CYX10G	5	1376.25
CQH18I	5	1329.33
CYY10Q	5	100
CYX10U	5	210.2
CWE130	5.299	569.3
CRW165	15.1033	2092
CYX10V	5	220.9
CWE11W	5	2859
CRW164	5	18883.3
CQH18J	5	31380
CQH18K	5	1659.5
CYY10R	25.4625	1313.25
CYX10N	28.1575	2385.25
CRW167	33.17	2037
CWE11X	58.82	2670.25
CYY10V	5	424.45
CWE126	5	639.45
CQH18P	5	4214.5
CRW16D	9.567	10000.7
CRW169	5	5279.75
CQH18Q	5	23525
CWE122	5	1139.5
CYX10L	18.585	16100
CYY10U	60.405	15370
CQH18S	5	156.6
CYX10R	5.3435	3546.5
CYY10E	7.615	956.6
CWE123	8.51367	670.05
CRW16A	10.6445	1020.73
CYY10T	5	359.7
CYX10E	5	1119.5
CRW16E	5	25400
CQH18V	5	53310
CWE11Y	9.504	1402.25
CQH18X	5	3425
CYY10W	9.05033	4578.67
CYX10T	11.32	8839.25
CRW16F	17.355	9809.5
CWE127	56.8	5121.75
CYY10D	5	235.2
CYX10W	5	2608.5
CWE128	5	9377.25
CRW16H	5	91535
CQH18Y	5	114050
CQH17V	5	14200
CWE12B	54.5725	10250
CRW16K	62.8	33395
CYX111	115.7	9371
CQH17W	5	6208
CRW16J	11.24	3510
CYX110	24.545	24160
CWE12C	24.61	1155.25
CYY10K	127.3	5412.25
CQH17X	5	16330
CWE129	55.4425	1509
CRW16I	61.185	5782.75
CYY10H	212.25	68555
CQH17Z	5	4677.75
CRW17C	10.109	1429.5
CWE12A	12.64	2110
CYX10Y	41.5125	50495
CYY10I	70.615	5088
CYX10Z	5	611.333
CRW17A	5	786.767
CWE12D	5	936.175
CQH181	5	19415
CYY10X	5	155.9
CQH18B	5	8838.5
CRW17G	5	4074.25
CWE135	8.993	2524.5
CYY112	18.68	40675
CYX113	1548	306150
CQH18D	5	57710
CRW17I	16.8	4335
CYY10Z	41.4	4208.67
CRW17H	5	5945
CQH190	5	23890
CYY111	5	100
CWE133	5	1926.25
CYX116	5	806.875
CQH191	5	23416.7
CRW17J	5	3018
CWE136	6.90067	1937.25
CYX115	14.92	69000
CYY110	88.345	17880
CQH193	5	30765
CRW17K	5	5257.25
CWE13D	5	1996.5
CYX11C	19.63	1378.75
CYY113	1836	67670
CRW17L	5	1555.5
CQH194	5	5524.5
CYY114	5	253.995
CYX118	5	100
CWE139	12.96	489.35
CQH195	5	13682.5
CRW17M	5	3940.25
CWE13A	5	3277.5
CYX119	5	2727.75
CYY119	5	2569.75
CRW17N	5	1427.25
CYX11A	5	3063.25
CQH197	5	7169
CYY117	5	1164
CWE13B	10.0725	2482.25
CQH198	5	3331.25
CWE138	115.743	1138.33
CYY116	202.5	28976.7
CRW17S	255.333	2396.25
CYX11B	320.6	419100
CQH19B	140.75	20513.3
CWE137	168.6	12575
CYX117	210.45	15907.5
CRW17P	282.85	17926.7
CYY11D	1540.5	93430
CQH19A	5	7359.67
CWE13E	11.8067	2774.75
CYY118	17.3967	3605.25
CRW17Q	21.1125	2176.5
CYX11D	121.8	3331.5
CQH19D	5	6767
CYX11J	47.7167	3599.25
CRW18F	51.8633	3341.5
CWE13F	107.09	5479.25
CQH19E	5	5430.75
CRW18G	23.135	2703
CWE13J	69.0733	3007.33
CYX11H	69.9075	165500
CYY11C	86.605	45525
CYX11G	5	100
CYY11A	5	100
CWE13G	5	592.75
CRW18H	5	1153
CQH19G	5	4573.75
CQH19I	5	416.5
CRW18I	15.685	1573.33
CWE13H	31.4975	2586.75
CYX11F	1591	294250
CYY11F	5	100
CQH19K	5	8035
CWE13M	5	772.6
CRW18K	5	827.833
CYX11L	5	213.25
CYY11G	5	143.65
CWE13P	5	1323.67
CQH19L	5	6663.25
CYX11M	5	429.167
CRW18M	5.498	1176
CYX11N	5	792.233
CWE13N	5	1714.25
CQH19M	5	3926.67
CYY11H	5	536.25
CRW18N	5.241	1699.5
CRW18P	5	2796.75
CWE13R	5	3633.75
CQH19P	5	23995
CYX11S	5	2223
CYY11J	5	100
CQH19S	5	39995
CYX11I	5	1790
CWE13L	5	3145.25
CYY11N	15.27	1670.75
CRW18Q	25.985	7625.5
CQH19V	5	2375.5
CWE13U	70.8167	6263
CYY11M	117.45	7278
CYX11R	124.9	7122
CRW18T	155.245	8747.75
CQH19Z	5	24620
CRW18V	40.5033	4094.25
CWE13X	61.53	6890.25
CYX11V	108.07	6631.25
CQH1A1	5	6850.25
CRW18W	5	3104.5
CWE13Z	5.252	1484.5
CYX11Z	13.2	886.85
CYY11S	1617.5	236750
CRW18Y	5	16270
CQH1A2	5	67466.7
CYX11W	5.95	4254.67
CWE13Y	6.882	1869.33
CWE140	5	714.833
CRW18Z	5	3346
CQH1A4	5	10787.5
CYX11Y	5	289.4
CYY11R	140.25	36690
CYY12B	5	420.95
CYX11X	5	1658.5
CWE141	5	2109.25
CRW16L	5	2456
CQH1A5	5	5474
CQH1A6	5	9079.75
CRW16P	5	9230
CWE143	5	728
CYX120	5	284.4
CYY11U	267.8	43995
CWE12H	5	100
CQH1A7	5	1372.75
CRW16Q	5	2705.75
CYY11X	290.5	48560
CQH1A8	5	3150.75
CWE144	5	4934.5
CRW16R	5	11047
CYY11W	5	12790
CYX123	7.5235	1931.75
CRW16N	5	5407.75
CQH1A9	5	5213.25
CWE142	5	1631.33
CYX122	6.6205	1071.12
CYX124	5	792.325
CQH1AA	5	1123.67
CWE145	6.1435	1098.5
CRW16M	7.56	5392.25
CYY11Y	40.79	17125
CYX125	5	518.725
CWE146	5	859.075
CQH1AB	5	1763.75
CRW16S	5	3790
CYY11Z	5	141.7
CRW16U	5	347.2
CQH1AD	5	5692.75
CYX126	5	621.425
CWE12F	5	902.35
CYY121	5	150.45
CWE12I	5	1521
CRW16V	5	5895.5
CQH1AE	5	10370.2
CYX127	5.815	562.55
CYY120	28.69	67820
CQH1AF	5	7542.75
CWE12E	5	1859.25
CRW16W	30.51	4582.75
CYX129	66.75	40950
CQH1AI	5	229.85
CWE12Q	5	267.267
CRW16X	5	543.367
CYX12A	5	725.475
CYY127	5	680.15
CQH1AJ	5	234.8
CYX128	31.5667	5086.5
CWE12R	41.5033	5685
CRW16Z	56.96	2404.25
CRW170	5	100
CWE12M	5	3622.75
CQH1AK	5	5917.5
CYX12C	10.8213	1429.33
CYY126	58.705	26836.7
CYY128	5	493.3
CRW173	5	5767.25
CQH1AN	5	8883.75
CWE14T	5	794.1
CYX12E	5	1037.17
CYX12G	5	271.55
CRW174	5	16645
CQH1AQ	5	33940
CWE12S	11.1485	2504
CYY12C	123.3	26180
CRW190	5	1791.25
CQH1AR	5	11597.2
CWE12P	5	714
CYX12H	27.71	12856
CYY129	40.87	145450
CQH1AS	5	12620
CRW176	5	2385.5
CYY124	7.679	2804.25
CWE12L	18.7533	2562.67
CYX12B	28.39	21523.3
CQH178	5	12426.7
CRW192	13.645	100
CWE12T	14.785	3335.5
CYY12D	93.93	3066.75
CQH179	5	20160
CWE12W	15.95	9176.67
CRW175	31.81	15825
CYY12G	88.4967	20756.7
CYX12K	220.15	126650
CQH17D	45.72	21680
CRW198	74.675	8362.5
CYY12J	94.305	31845
CYX12W	111.725	44185
CWE12Y	151.35	104635
CQH17E	5	7033.25
CRW194	5	3883
CYX12V	5	128.85
CYY12K	5	154.5
CWE12Z	21.185	972.867
CQH17F	5	8322.25
CYY12I	5	344.25
CYX12P	6.2885	604.433
CRW197	8.7315	3298.25
CQH17G	5	13067.5
CWE12N	5	2360
CYY12E	28.2	15866.7
CRW196	36.31	7222
CQH17H	51.18	21030
CYY12M	105.853	17230
CRW199	124.5	46690
CWE14V	206.85	41235
CYY12L	5	100
CYX12T	5	100.085
CWE14Y	5	668.533
CRW19C	5	2273.25
CQH17K	25.57	13845
CYY12P	5	510.8
CWE14Z	5	4837.75
CRW19D	5	11412.5
CQH17N	5	47573.3
CYX12U	5	1320.25
CWE150	5	2696.5
CQH17P	5	22163.3
CRW19E	5	11920
CYY12Q	64.565	32420
CYX12M	371.4	205800
