# Supplementary material for: Maternal-infant rotavirus-specific antibody kinetics to inform timing of vaccine boosting in Malawi: An observational study
Source: PLoS Med. 2025 Sep 12;22(9):e1004734. doi: 10.1371/journal.pmed.1004734 (PMC12445545; doi:10.1371/journal.pmed.1004734)
Supplement: S2 Data — (XLSX) [file pmed.1004734.s006.xlsx]

## Sheet: Sheet1
SampleID	IgA	IgG
CYV4DA	42.535	1183000
CYV1PA	122.3	327400
CYV3V3	888.8	322300
CYV4CC	202.2	286800
CYV437	2608	285300
CYV3EJ	156.95	277700
CYV58T	789.6	267100
CYV4CD	19.175	261000
CYV1H9	614.05	260700
CYV2LQ	350.5	259700
CYV49U	5	247000
CYV24G	554.625	243800
CYV1G5	132.2	237100
CYV4AS	287.1	234500
CYV351	370.7	232600
CYV2M8	625.3	225300
CYV259	99.27	221900
CYV46T	65.115	218700
CYV4BP	200.833	218000
CYV3IL	5	217700
CYV3ML	356.2	214100
CYV2M4	29.005	209500
CYV2MT	864	208100
CYV448	404.3	207800
CYV1S2	440.3	205000
CYV2CC	112.32	204500
CYV3XX	940.45	203800
CYV252	170.65	203100
CYV3UN	479.75	201500
CYV1RI	295.3	200300
CYV31X	114.735	199600
CYV1BX	86.74	198500
CYV2RJ	608.3	198300
CYV16T	877.8	196800
CYV3ZZ	639.85	196600
CYV1X8	237	196100
CYV3FF	192.45	195000
CYV1T1	129.88	194800
CYV2JZ	505.2	194700
CYV1IX	85.92	188800
CYV1N6	185.9	187100
CYV3IB	758.55	184500
CYV2WC	566.35	184100
CYV1MX	124.45	183200
CYV3KH	512.35	182500
CYV1PN	72.16	180600
CYV1RM	5	180100
CYV4CE	469.9	179200
CYV1GE	603.633	178700
CYV23U	154.767	178500
CYV2NF	122.295	177600
CYV4VT	307.5	175400
CYV1CX	24.83	174200
CYV1LA	680.2	173200
CYV1BD	27.29	172900
CYV4C2	798.2	172200
CYV317	389.8	170600
CYV1B8	186.3	169300
CYV2DH	86.69	166000
CYV1FY	47.64	165400
CYV47A	19.015	164300
CYV1YR	171.6	163900
CYV3GE	258.65	162300
CYV2NH	558.4	161400
CYV5Q5	283.6	159700
CYV141	1278.45	159700
CYV39J	8.5935	159400
CYV2D6	917	158700
CYV4EL	44.33	157600
CYV1WV	193.7	157500
CYV2DB	156.375	151700
CYV11A	611.35	150750
CYV1V5	5	147200
CYV4EI	118.965	146300
CYV4EH	351.3	145800
CYV2DG	273.133	145200
CYV3F8	299.4	144300
CYV4D5	251.85	143500
CYV1D9	888.2	142100
CYV2MM	1020.6	141200
CYV1HV	238.633	137900
CYV139	213.8	136500
CYV22I	14.9467	136300
CYV2N0	234.6	136000
CYV4FN	69.93	134500
CYV2U2	383.35	134000
CYV278	127.75	133300
CYV4AQ	954.15	133000
CYV2CS	167.65	132700
CYV4FP	311.7	132600
CYV2J5	124.7	130600
CYV35Y	624.65	129600
CYV438	117.58	128200
CYV1CG	120.97	126600
CYV3FS	281	126500
CYV2RE	54.06	126400
CYV49S	841.2	125800
CYV4EG	308.8	125700
CYV254	40.045	124300
CYV1TY	415	120600
CYV2EL	25.995	117725
CYV40S	98.8	117700
CYV2JQ	3232	117000
CYV2SU	149.4	116600
CYV1XB	781.1	116210
CYV1CR	1823	114395
CYV224	231.8	114000
CYV2HY	19.925	113065
CYV410	740.2	113000
CYV2DD	157.95	111400
CYV3FC	381.6	111000
CYV39I	39.885	109600
CYV3K6	1874	108900
CYV1GC	144.05	108290
CYV1XV	389.167	107950
CYV53P	5	105795
CYV1S1	25.47	105000
CYV1D7	153.4	104275
CYV1FU	57.705	103450
CYV187	582.75	102810
CYV3MQ	5	102330
CYV4G3	178.4	101900
CYV1J3	52.1833	101000
CYV3HZ	100.8	100170
CYV163	67.87	100100
CYV1J8	148.8	100100
CYV1U1	463	99865
CYV3C6	92.56	99300
CYV5CP	1323	99130
CYV1CH	319.3	99110
CYV1TP	390.1	97110
CYV43C	2165	96485
CYV4H1	396.3	95185
CYV4BE	26.95	94160
CYV2U6	173.55	93510
CYV24S	467.85	93195
CYV2QV	60.695	93020
CYV3UU	299.65	92050
CYV2D8	72.955	90895
CYV30V	53.525	90570
CYV3RI	585.1	90485
CYV35A	5	89515
CYV1P4	521.1	89150
CYV148	46.325	88340
CYV1NR	332.75	87550
CYV63H	5	86945
CYV1HR	87.685	86770
CYV46L	144.275	86700
CYV4DD	313.85	84985
CYV1BY	274.2	84890
CYV3KD	424.2	84485
CYV27L	64.8	84360
CYV7JL	278.7	83495
CYV4AC	259.1	82410
CYV4BV	22.525	81780
CYV3RA	180.75	80635
CYV106	379.65	80475
CYV1UE	56.77	79925
CYV2EP	20.32	79330
CYV46E	7.192	78815
CYV1MC	5	78775
CYV22P	548.4	77765
CYV468	31.365	77635
CYV1UB	9.83	77350
CYV3TA	160	77210
CYV1N1	215.433	77035
CYV27Z	479.4	75855
CYV37N	100.81	74510
CYV49X	446.4	73880
CYV3I0	574	73730
CYV1A3	844.9	73500
CYV13C	228.5	72885
CYV25W	90.09	72705
CYV4FX	5	72600
CYV3SD	350.95	72560
CYV2HJ	297.2	72420
CYV1FS	155.7	72020
CYV4BQ	26.465	71883.3
CYV1HE	5	69882.5
CYV1V8	43.255	69465
CYV10U	308.7	69265
CYV3RB	149.7	68550
CYV1GA	113.635	68465
CYV3DH	859.35	68390
CYV16C	48.87	67855
CYV3RE	1136.37	67360
CYV3G7	123.17	66380
CYV1EW	113.63	65750
CYV4DC	125.3	65715
CYV38U	5	64940
CYV14H	547.75	64900
CYV47P	187.95	64760
CYV3GI	448.05	64655
CYV304	604.7	64245
CYV30Y	24.055	64110
CYV25H	94.515	63620
CYV1DD	768.35	63360
CYV1U2	80.67	63090
CYV40M	16.56	63050
CYV2J9	248.05	62870
CYV4C5	1437	61663.3
CYV1K6	125.1	61110
CYV1LR	159.1	60935
CYV3EU	84.79	60640
CYV1B7	285.25	60385
CYV1ID	118.15	60170
CYV1AI	27.69	59497.5
CYV4ES	156.65	59285
CYV31A	269.45	57963.3
CYV42E	29.6	57336.7
CYV3IZ	59.785	56630
CYV16H	662.3	56595
CYV1PV	26.71	56380
CYV3IC	92.735	55900
CYV38R	25.935	55405
CYV3QV	22.39	55160
CYV2N4	67.725	54555
CYV7AC	1011.15	54475
CYV21E	53.88	54293.3
CYV2AT	26.89	53850
CYV365	108.405	53850
CYV1D2	36.7267	53826.7
CYV1EB	246.65	53135
CYV2NS	13.575	52265
CYV13D	64.23	51795
CYV1BK	110.7	50780
CYV3RK	131.15	50620
CYV4FV	48.18	50325
CYV27I	80.79	50236.7
CYV1ML	571.3	49665
CYV28X	25.155	49383.3
CYV2YQ	24.87	49070
CYV1R7	67.13	49036.7
CYV215	58.08	48810
CYV1PE	427.3	48795
CYV38X	190.65	48365
CYV52R	85.1	48300
CYV38H	67.135	47800
CYV7IW	5	47760
CYV1TU	9.456	47673.3
CYV1ZZ	195.85	47210
CYV132	661.567	47105
CYV39X	162.3	47040
CYV37Q	100.83	46835
CYV3CM	77.16	46475
CYV1XA	224.7	46140
CYV30X	804.25	45935
CYV207	328.4	45863.3
CYV33I	12.35	45743.3
CYV1AC	7.743	45520
CYV3MS	185.6	45400
CYV4HF	33.655	45020
CYV2TY	112.45	44546.7
CYV1E5	183.1	44480
CYV1TM	84.19	44235
CYV2Q0	886.3	43355
CYV27Y	14.03	43265
CYV1JY	108.245	43070
CYV2WF	172.3	43016.7
CYV16D	70.045	42977.5
CYV1ZB	97.12	42866.7
CYV1UZ	36.09	42825
CYV1JP	185.15	42460
CYV59T	127.05	41150
CYV1EY	137.75	40725
CYV4FU	30.86	40216.7
CYV8E5	5	40193.3
CYV2JP	177.7	40183.3
CYV23M	16.4967	40143.3
CYV38G	192.733	40135
CYV4GX	43.24	39753.3
CYV1ZL	362.9	39540
CYV2K0	382.2	39440
CYV1MN	100.14	39286.7
CYV3JE	60.465	39130
CYV2K3	28.84	39055
CYV26P	170.6	38676.7
CYV1F3	182.3	38377.5
CYV34I	199.85	37976.7
CYV6MD	229.75	37935
CYV4AI	315.6	37786.7
CYV2SS	12.175	37306.7
CYV1SH	206.1	37265
CYV29Y	170.8	36990
CYV2B4	5	36123.3
CYV2RY	63.205	36100
CYV3CN	86.2075	36090
CYV12E	5	35830
CYV3F3	272.45	35463.3
CYV3RV	346.15	35276.7
CYV12D	147.95	34990
CYV2TH	11.02	34806.7
CYV3BN	170.6	34690
CYV1MP	438.7	34666.7
CYV1GR	524.75	34630
CYV6DT	38.2	34546.7
CYV3R8	76.45	34343.3
CYV4G1	7.19	34253.3
CYV1L7	190.4	34240
CYV1X6	20.085	34210
CYV1HG	19.575	34046.7
CYV3IK	776.4	33910
CYV3EP	721.5	33460
CYV4MJ	324.4	33243.3
CYV1YM	426.8	33032.5
CYV3MK	32.025	33020
CYV53V	48.94	32470
CYV4L4	447.5	32356.7
CYV1YX	168.25	32106.7
CYV46G	21.8	31730
CYV3SZ	15.785	31560
CYV1RE	66.35	31470
CYV2S4	182.65	31406.7
CYV1CF	860.15	31390
CYV61N	52.125	30980
CYV26U	94.555	30980
CYV2V2	93.655	30836.7
CYV1NM	31.265	30760
CYV22V	467.4	30590
CYV1ED	111.307	30305
CYV3U4	223.9	30053.3
CYV110	60.275	30015
CYV23Q	126.533	29925
CYV3GH	54.115	29893.3
CYV4A8	5	29882.5
CYV3R6	11.59	29760
CYV7RF	5	29515
CYV13E	197.2	29475
CYV3R7	6.177	28607.5
CYV72N	5	28330
CYV1BH	148.25	28285
CYV18C	202.65	28130
CYV467	1565	27820
CYV4KS	646	27670
CYV72U	5	27480
CYV3TC	19.8375	27437.5
CYV3XU	246.95	27280
CYV17P	299.05	27250
CYV2UU	150.9	27210
CYV3FK	143.7	26830
CYV2HU	34.915	26750
CYV2U4	158.45	26747.5
CYV12I	97.26	26650
CYV26J	124.85	26500
CYV14K	83.45	26335
CYV15C	93.63	26286.7
CYV2B2	17.58	26040
CYV3L8	93.473	25970
CYV4JU	26.66	25815
CYV86H	315.65	25805
CYV3PQ	74.05	25793.3
CYV3F9	28.44	25736.7
CYV3HR	58.8	25735
CYV2IX	1049.85	25735
CYV4BF	106.11	25660
CYV33P	11.6245	25556.7
CYV353	131.85	25537.5
CYV3S1	474.45	25286.7
CYV2LX	18.39	25123.3
CYV1Q4	85.39	24953.3
CYV1RJ	12.545	24833.3
CYV1JE	391.45	24660
CYV3R9	5	24260
CYV2PF	66.925	24240
CYV40U	19.5733	24200
CYV1MR	19.975	24120
CYV1PU	355.95	23996.7
CYV3L3	125.8	23780
CYV40N	1102	23653.3
CYV17Z	74.175	23490
CYV4IK	1119.6	23435
CYV18S	118	23425
CYV3TY	178.35	23367.5
CYV1XM	122.35	23266.7
CYV1FP	154.05	23040
CYV2W5	5	22975
CYV3TL	3870.33	22885
CYV2KX	13.9515	22710
CYV2AN	138.067	22587.5
CYV256	231.3	22577.5
CYV174	29.14	22375
CYV1QN	88.065	22147.5
CYV4AA	60.94	22107.5
CYV2LH	7.72	22006.7
CYV31L	5	21915
CYV2S8	51.0133	21863.3
CYV4DI	157	21720
CYV3RW	53.475	21713.3
CYV1SS	79.678	21685
CYV1MU	86.72	21675
CYV52E	66.76	21632.5
CYV24I	171.75	21607.5
CYV1TW	55.715	21122.5
CYV4LI	148.85	20995
CYV2XV	368.27	20732.5
CYV3GL	210.85	20643.3
CYV3R5	51.18	20622.5
CYV2MJ	45.27	20546.7
CYV4IA	70.1	20240
CYV1PK	120.8	20070
CYV4L3	108.5	19742.5
CYV377	244.05	19732.5
CYV33A	12.9	19715
CYV114	93.465	19695
CYV2NP	115.4	19570
CYV39L	174.15	19565
CYV1T2	74.105	19406.7
CYV1PF	244.167	19260
CYV1LL	198	19255
CYV743	503.45	19182.5
CYV1TN	406.4	18932.5
CYV21Z	67.725	18880
CYV1Q2	58.98	18213.3
CYV3LS	72.87	18087.5
CYV477	49.85	17800
CYV4BU	29.745	17752.5
CYV2DC	1099	17335
CYV3EH	110.86	17280
CYV5S0	62.525	17262.5
CYV3UB	65.8967	17230
CYV3GC	184.5	17190
CYV8DQ	207.433	17170
CYV3W5	91.235	16925
CYV2Z7	678.4	16910
CYV3EG	122.7	16867.5
CYV3K8	279.8	16800
CYV2YX	76.735	16750
CYV1RA	64.44	16675
CYV4C6	6.4475	16500
CYV27V	62.025	16490
CYV17Q	54	16442.5
CYV2LW	89.055	16262.5
CYV1HS	143.5	16260
CYV31R	60.03	16230
CYV4C8	94.74	15992.5
CYV251	85.33	15982.5
CYV2KI	53.14	15583.3
CYV2QD	80.78	15510
CYV8EC	62.355	15447.5
CYV3WY	16.53	15200
CYV1AL	156.4	15147.5
CYV1PG	12.365	15080
CYV2RQ	23.0733	15052.5
CYV199	144.7	15050
CYV25S	5	15042.5
CYV23N	48.2975	15010
CYV29X	5	14880
CYV3U6	91.9	14717.5
CYV40W	11.225	14707.5
CYV17J	78.285	14636.7
CYV10V	294.1	14620
CYV15Q	31.675	14440
CYV39C	14.405	14207.5
CYV3JA	104.215	14035
CYV611	5	14015
CYV2WB	30.44	14000
CYV4C1	50.2925	13925
CYV1DV	91.735	13910
CYV5UL	5	13887.5
CYV3U5	54.3467	13796.7
CYV466	13.9155	13543.3
CYV3SV	5	13520
CYV3L0	16.035	13485
CYV30H	75.56	13375
CYV796	5	13305
CYV3IT	56.78	13242.5
CYV475	97.64	13137.5
CYV35B	141.55	13097.5
CYV1LB	89.155	12985
CYV3PA	83.14	12937.5
CYV2TR	103.655	12789.5
CYV4AM	438.15	12692.5
CYV13P	252.4	12552.5
CYV3FX	30.3167	12416.7
CYV3VK	9.658	12400
CYV34H	42.18	12272.5
CYV2U3	1160.35	12233
CYV7MT	7.15	12155
CYV47X	6.11	12090
CYV3EV	210.45	12026.7
CYV4DB	10.1467	11922.5
CYV425	44.83	11653.3
CYV1AB	91.37	11491
CYV2WZ	234.4	11286.7
CYV28V	31.8475	11163.3
CYV24Q	321.367	11150
CYV7VH	93.08	11069.3
CYV28J	16.66	10944
CYV462	20.6133	10718
CYV291	116.465	10537
CYV74F	5	10461.5
CYV2N1	67.72	10459
CYV3ND	53.42	10337.2
CYV1ZD	256.3	10203.5
CYV49Y	5	10107
CYV20D	106.51	10095.2
CYV12X	72.6033	9971.5
CYV7QX	5	9933.25
CYV3UQ	58.37	9851
CYV1VG	66.92	9792
CYV3AL	5	9734
CYV29W	36.3	9717.75
CYV1B4	393.5	9701.25
CYV2J2	13.73	9573.75
CYV3FI	17.45	9413.25
CYV6ZB	5	9391
CYV4AE	218.5	9335
CYV11K	114.285	9257
CYV14V	5	9190.25
CYV1HP	5.445	9064.75
CYV3RM	9.2365	9003.75
CYV1BN	173.575	8996
CYV1F7	198.8	8924.5
CYV3I2	110.28	8904.5
CYV1Q1	47.04	8870
CYV1QP	42.0267	8769.75
CYV7SM	5	8701.25
CYV7TX	91.455	8660
CYV22X	92.625	8654.25
CYV13T	38.3	8607.75
CYV7A7	318.767	8498.75
CYV6XT	5.57	8472.25
CYV3V1	5	8396
CYV4G0	16.35	8268.33
CYV3N2	5	8259.25
CYV5G4	5	8224
CYV4LD	243.1	8181.75
CYV3KM	223.033	8062.5
CYV1YU	221	8020.5
CYV3BB	5.0455	8010.5
CYV15U	12.67	8009.67
CYV2KP	79.355	7972.33
CYV30R	26.08	7885.5
CYV2CQ	39.115	7823.5
CYV4G5	64.92	7678.25
CYV63G	24.335	7490
CYV79I	5	7469
CYV3A0	80.36	7446.5
CYV3RG	447.525	7433.5
CYV21D	183.4	7396.33
CYV4UV	281.7	7336.5
CYV3L4	5	7310.5
CYV1P8	159.2	7253
CYV10X	80.45	7192.5
CYV4JC	5	7167.75
CYV249	301.35	7111.67
CYV127	626.833	7052.5
CYV6NE	5	6913.67
CYV2RK	5	6912.5
CYV4J8	84.45	6790.75
CYV5TM	5	6703
CYV5TS	5	6650.67
CYV3US	695.3	6637.67
CYV3KG	66.135	6613.75
CYV2K5	14	6580.5
CYV399	139.9	6529.5
CYV1XN	5	6385.67
CYV2JG	33.4225	6372.5
CYV4EF	366.8	6314.33
CYV3T0	14.915	6095
CYV3WT	73.4425	6016
CYV5CD	5	5987
CYV44N	5	5853.25
CYV4ET	20.905	5760.25
CYV5EV	5	5699.5
CYV5DD	5	5614
CYV4CA	64.645	5536.67
CYV4UL	5	5532.25
CYV1C9	5	5462
CYV14G	5	5446
CYV1HL	172.675	5316
CYV791	57.3225	5299.75
CYV1K4	148.5	5256.5
CYV5UM	5	5166.67
CYV4Q5	22.005	5162.5
CYV5WI	10.9067	5152.5
CYV2DL	80.03	5146.75
CYV22Z	13.06	5134.25
CYV4DH	49.7	5124.67
CYV19T	9.7835	5108.25
CYV71J	5	5088
CYV85Y	5	5058.25
CYV7I5	169.15	5001.5
CYV268	5	4963.25
CYV20B	5	4931.5
CYV3SR	5	4904.5
CYV3QP	6.56	4904
CYV5KM	183.3	4837.5
CYV4MK	83.35	4784.33
CYV59R	30.875	4634.75
CYV4G2	5	4617.25
CYV4GU	125.95	4560.5
CYV19N	65.535	4503.25
CYV26V	6.9665	4417
CYV334	5	4382.5
CYV7F5	39.905	4370
CYV1DM	49.155	4344.33
CYV7E3	8.24933	4341.33
CYV8CZ	5	4265
CYV6TG	20.11	4193.25
CYV5W2	44.24	4181.5
CYV1ZM	178.675	4133.75
CYV1PC	16.72	4113
CYV6FM	5	4101.5
CYV6BA	5	4100.5
CYV1LM	50.835	4080.5
CYV2WL	5.9895	3978
CYV4HV	5	3887
CYV6RU	81.86	3872
CYV31H	1592	3868
CYV24B	100.61	3854.25
CYV342	22.2	3847.33
CYV2SL	19.12	3825.5
CYV594	17.1567	3809.5
CYV4PR	10.0165	3785.5
CYV3TB	14.4433	3685
CYV461	249.15	3678.5
CYV3EI	5	3596.25
CYV1HY	12.72	3573.5
CYV2BX	97.44	3546.25
CYV6H9	7.4435	3507.75
CYV37J	5	3489.75
CYV22L	5	3453.75
CYV185	5	3449.75
CYV5Q8	30.7225	3441.5
CYV23Z	54.295	3434.75
CYV68V	5	3430.25
CYV1EM	148	3427.25
CYV4BG	8.476	3423.5
CYV3ET	23.59	3351
CYV8D3	26.515	3338.75
CYV3FB	52.5275	3329.25
CYV43P	5	3314.5
CYV7GG	24.3933	3279.25
CYV124	9.789	3276.25
CYV38C	472.067	3092.75
CYV43N	5	3067.75
CYV298	5	2938.75
CYV2ZP	5	2892.33
CYV2WR	5	2859.5
CYV1U0	235.8	2795.5
CYV2BQ	193.1	2771.5
CYV2PI	8.1865	2766
CYV51R	18.235	2755
CYV208	5	2661
CYV191	13.26	2653.75
CYV2PL	15.9233	2596
CYV5EL	5.03167	2549
CYV7SQ	19.36	2547.5
CYV1GL	129.575	2479.25
CYV3QN	5	2449
CYV21G	17.935	2425
CYV4BR	738.95	2425
CYV4NH	10.7465	2414.5
CYV2TJ	37.9275	2411
CYV12Q	145.45	2353.25
CYV8C4	12.47	2352.33
CYV4FM	11.1067	2343.25
CYV1G2	28.9967	2341
CYV8C5	5	2325.25
CYV2JR	5	2304
CYV3UV	253.65	2274.5
CYV4IZ	88.475	2270
CYV379	5	2249.25
CYV2EQ	5	2214.25
CYV2JW	5.555	2152.33
CYV2PQ	9.763	2151.67
CYV6U7	38.3933	2093.5
CYV3MP	5	2084.75
CYV5KS	12.9015	2074.67
CYV296	148.325	2070.33
CYV8CG	5	2045.67
CYV40E	13.6	2037.75
CYV3RC	5	2021
CYV29S	63.01	2007.5
CYV3I1	60.14	1997.5
CYV8CC	9.401	1972.25
CYV7CR	5	1930
CYV2D9	5	1924.67
CYV1CZ	57.3267	1827.67
CYV3E4	58.8667	1826.25
CYV3QH	5	1814.5
CYV7GC	5	1806.5
CYV6Q0	5	1801
CYV2SZ	96.0833	1710
CYV4NL	5	1707
CYV2XC	14.57	1699.75
CYV47R	5	1690.75
CYV121	7.116	1664.5
CYV3E8	11.3517	1643.33
CYV5YN	11.5907	1593
CYV4AK	39.76	1592.67
CYV1UM	5	1576.67
CYV18G	22.605	1561
CYV75F	5	1543.33
CYV67U	5	1480.67
CYV4D4	6.1625	1449
CYV47F	5.481	1421.67
CYV7EE	28.8625	1407
CYV3LI	84.77	1389.5
CYV589	5	1369
CYV7TJ	7.125	1323
CYV20V	83.48	1310
CYV6MV	5	1275.33
CYV2AG	9.398	1244.8
CYV6NR	5.941	1237.1
CYV55Y	51.47	1224.25
CYV1PZ	19.5875	1215.5
CYV5XN	5	1207
CYV41K	5	1182.5
CYV4HA	5	1169.5
CYV2CU	5	1161.85
CYV480	15.81	1161
CYV7M9	5	1129.17
CYV2QA	5	1123.5
CYV3DW	5	1086
CYV5D9	5	1084.73
CYV61H	5	1053
CYV531	5	1032
CYV439	104.43	1003.15
CYV5F8	12	996
CYV3ZA	5	984.15
CYV18H	14.6467	972.35
CYV6CM	37.71	968.45
CYV1WH	5	961.7
CYV12S	62.49	955.6
CYV14U	5	955.225
CYV27J	5	927.1
CYV3RQ	22.32	879.133
CYV346	5	868.55
CYV67K	5	857.6
CYV4SJ	7.95925	846.7
CYV1EX	5	814.45
CYV1U3	5	805
CYV3KY	12.1075	661.05
CYV595	5	656.8
CYV1PY	5	651.95
CYV12N	13.475	641.8
CYV8BB	5	615.55
CYV673	5	609.9
CYV6R0	5.159	607.367
CYV26T	5	598.95
CYV286	9.18667	589.5
CYV1DF	5	579.65
CYV7RA	5	553.7
CYV7QA	16.415	552.5
CYV3NP	5	542.95
CYV1FT	5	507.8
CYV40F	17.43	507
CYV6CV	26.31	500.05
CYV777	5	497.15
CYV1RS	7.132	469.5
CYV2EE	5	446.75
CYV19Y	7.059	405.525
CYV3KJ	5	402.5
CYV3P0	5	362.05
CYV3V5	5	356.2
CYV80I	5	347.9
CYV7FF	5	331.25
CYV4JH	5	297.2
CYV7A8	6.4165	252.9
CYV4IP	5	200
CYV7F3	6.349	195.8
CYV16W	11.585	194.15
CYV6RH	5	171.86
CYV3IH	5	166.15
CYV47N	74.74	139.045
CYV1RC	80.2933	123.575
CYV8CQ	5	100
CYV4ZF	5	100
CYV8CP	5	100
CYV5YK	5	100
CYV2WH	5	100
CYV2AB	5	100
CYV20P	5	100
CYV22K	5	100
CYV2SN	5	100
CYV1LJ	5	100
CYV3T8	5	100
CYV1VB	5	100
CYV1YQ	5	100
CYV1G6	5	100
CYV3F5	5	100
CYV7MX	5	100
CYV3DP	5	100
CYV5QH	5	100
CYV43T	5	100
CYV40K	5	100
CYV70D	21.8	100
CYV1BU	38.75	100
CYV3LM	41.125	100
CYV1VZ	96.745	100
CYV4KZ	11.76	100
CYV59V	5	100
CYV6QW	5	100
CYV76Q	5	100
CYV73Z	5	100
CYV41N	5	100
